# Supplementary material for: Study on dynamic characteristics of salinized silt under cyclic loading
Source: PLoS One. 2024 Mar 6;19(3):e0290648. doi: 10.1371/journal.pone.0290648 (PMC10917285; doi:10.1371/journal.pone.0290648)
Supplement: S1 Data — (ZIP) [file pone.0290648.s001.zip]

Archive with 17 entries (17 files):
- Fig1.eps
- Fig10.eps
- Fig11.eps
- Fig2.eps
- Fig3.eps
- Fig3c.eps
- Fig4.eps
- Fig5a.eps
- Fig5b.eps
- Fig6a.eps
- Fig6b.eps
- Fig6c.eps
- Fig6d.eps
- Fig7.eps
- Fig8.eps
- Fig9.eps
- minimal data .xlsx
