# Supplementary material for: Study on dynamic characteristics of salinized silt under cyclic loading
Source: PLoS One. 2024 Mar 6;19(3):e0290648. doi: 10.1371/journal.pone.0290648 (PMC10917285; doi:10.1371/journal.pone.0290648)
Supplement: S1 Data — (ZIP) [file pone.0290648.s001.zip › minimal data .xlsx]

## Sheet: YH1%
N	D60	D80	D100	D120	N	D60	D80	D100	D120	D140	D180	D220	D240	D260
1	51.4675	39.7244	41.1917	26.3425	1	0.0595183	0.113085	0.180185	0.259415	0.402361	0.565388	0.767229	0.82763	0.99538
9	94.9973	87.9446	88.9278	66.418	9	0.0739472	0.1405	0.226747	0.403761	0.640737	0.966135	1.348	1.4049	1.55967
19	93.41	87.0926	87.4912	71.2482	19	0.0808819	0.153676	0.238329	0.431383	0.667591	1.06722	1.59928	1.68174	1.88127
39	94.236	88.9113	88.8733	75.4788	39	0.085055	0.161604	0.253323	0.477981	0.735099	1.19157	1.86793	2.0514	2.37701
79	94.7361	90.8646	88.3768	78.922	79	0.0889105	0.16893	0.269101	0.513916	0.754131	1.27112	2.13924	2.50275	3.03867
139	93.3219	89.6625	87.3076	83.1184	139	0.0928363	0.176389	0.280069	0.53438	0.784219	1.34034	2.37801	2.93331	3.69011
239	92.9753	89.7335	88.2215	83.7139	239	0.0963372	0.183041	0.289148	0.562096	0.81854	1.40191	2.5998	3.36298	4.35731
359	92.1631	89.1818	87.7351	84.0847	359	0.0986893	0.18751	0.297549	0.571454	0.848346	1.44817	2.7531	3.68117	4.86313
519	92.2569	90.2846	88.6388	86.2547	519	0.102108	0.194005	0.302588	0.597708	0.881637	1.48808	2.89361	3.97288	5.32801
699	90.9958	88.7796	87.8724	83.3009	699	0.104349	0.198263	0.308429	0.616611	0.891991	1.53061	3.00906	4.20087	5.68697
899	91.164	89.472	84.2815	83.4571	899	0.10517	0.199823	0.322272	0.62498	0.920356	1.55586	3.09234	4.39012	5.99855
1099	91.1811	89.7177	84.4885	80.4879	1099	0.105962	0.201329	0.326647	0.633363	0.939014	1.59398	3.17913	4.54565	6.23733
1299	90.9316	89.5926	85.0786	78.5581	1299	0.106517	0.202382	0.328133	0.636926	0.933844	1.60968	3.22406	4.65964	6.43202
1499	89.6986	87.9037	84.4718	79.8038	1499	0.108301	0.205772	0.331708	0.642152	0.965617	1.61434	3.28118	4.7618	6.59041
1699	89.6991	88.0697	84.8439	82.4809	1699	0.108648	0.206432	0.332979	0.64628	0.97663	1.6372	3.32007	4.84168	6.72094
1899	88.7444	86.8578	82.7549	83.7749	1899	0.109627	0.208291	0.338439	0.65941	1.00101	1.65759	3.36504	4.91532	6.83269
2099	88.3218	86.7705	83.0129	81.9625	2099	0.11205	0.212895	0.340171	0.665358	1.0244	1.66966	3.408	4.98175	6.93164
2499	87.6658	86.2199	81.6159	79.0892	2499	0.113115	0.214918	0.350181	0.676448	1.03161	1.7026	3.46665	5.08639	7.09841
2999	86.8456	85.3977	80.8697	79.5876	2999	0.114602	0.217743	0.355024	0.683266	1.04876	1.74023	3.54315	5.20139	7.27147
3499	86.5489	85.6619	81.6191	77.0763	3499	0.116821	0.22196	0.357925	0.70376	1.07706	1.77079	3.6174	5.30186	7.4171
3999	85.4088	84.265	79.5573	78.466	3999	0.1182	0.22458	0.36821	0.71079	1.09975	1.79283	3.67763	5.38786	7.54698
4499	85.3764	84.3434	79.9536	78.4617	4499	0.118794	0.225709	0.37246	0.720361	1.13414	1.82566	3.74825	5.47526	7.66982
4999	84.9865	84.4386	80.6118	77.3858	4999	0.121188	0.230257	0.373286	0.735152	1.15126	1.85458	3.81114	5.55609	7.78701
5499	84.4732	83.8575	79.9209	76.5914	5499	0.122156	0.232096	0.381257	0.743957	1.1744	1.87099	3.86554	5.62876	7.89597
5999	82.6024	81.246	79.82	75.6977	5999	0.123648	0.234931	0.384647	0.758422	1.17628	1.9143	3.92641	5.70482	8.00586
6999	82.6219	81.977	78.3727	75.345	6999	0.125788	0.238996	0.396761	0.77267	1.22931	1.95641	4.03459	5.84892	8.22327
7999	80.7644	79.8224	76.9436	77.2668	7999	0.129489	0.246028	0.408073	0.787009	1.26929	2.0063	4.13468	5.98439	8.4318
8999	80.7232	80.1634	76.9255	74.5548	8999	0.129956	0.246916	0.413352	0.808562	1.30134	2.05817	4.25256	6.1296	8.64427
9999	79.0812	78.3017	76.7448	74.9007	9999	0.133638	0.253913	0.422959	0.820822	1.33355	2.11968	4.36558	6.27419	8.86145

## Sheet: YH3%
N	D60	D80	D100	D120	D140	D160	D180	D220	D220
1	0.134662	0.264395	0.382291	0.445098	0.599501	0.732321	0.993945	1	1.92496
9	0.187145	0.353585	0.515364	0.65155	0.99628	1.32113	1.87687	2	3.26294
19	0.207923	0.388905	0.574168	0.748888	1.16554	1.59545	2.30352	3	4.55687
39	0.22532	0.418495	0.627504	0.84682	1.34236	1.93063	2.85432	4	5.79243
79	0.243423	0.449321	0.682342	0.948491	1.52649	2.31526	3.50482	5	6.83339
139	0.258642	0.475284	0.726399	1.03373	1.68297	2.64415	4.06198	6	7.74594
239	0.271846	0.497896	0.769463	1.11543	1.8319	2.95796	4.59398	7	8.60436
359	0.280651	0.513072	0.804263	1.17775	1.94319	3.19371	4.99424	8	9.32179
519	0.287161	0.524425	0.827089	1.22319	2.02704	3.3967	5.35064	9	9.93972
699	0.291587	0.532274	0.85036	1.26076	2.09129	3.54851	5.61565	10	10.2397
899	0.298817	0.544945	0.864104	1.29136	2.14935	3.67451	5.83099
1099	0.301323	0.549576	0.874362	1.31169	2.1865	3.76657	5.99348
1299	0.301864	0.550859	0.887471	1.33277	2.22224	3.83916	6.11528
1499	0.305021	0.556607	0.897871	1.34566	2.24121	3.89505	6.21745
1699	0.311163	0.56746	0.909539	1.36357	2.27086	3.94617	6.29881
1899	0.311028	0.567598	0.912938	1.3694	2.28066	3.98633	6.376
2099	0.313879	0.57284	0.920849	1.38708	2.31398	4.03057	6.43889
2499	0.315551	0.576442	0.93384	1.40443	2.34028	4.09131	6.54433
2999	0.318317	0.582108	0.950803	1.42929	2.37999	4.1573	6.64796
3499	0.324261	0.593241	0.963957	1.44967	2.41311	4.21736	6.74525
3999	0.325384	0.59611	0.973741	1.4705	2.45112	4.27138	6.82467
4499	0.331367	0.607348	0.989725	1.49038	2.47977	4.32469	6.91175
4999	0.334429	0.613575	0.998193	1.50517	2.50463	4.37096	6.98734
5499	0.334629	0.614872	1.00952	1.52607	2.54098	4.42122	7.06028
5999	0.339269	0.623842	1.02369	1.54236	2.56292	4.46741	7.13856
6999	0.343809	0.63362	1.04745	1.57991	2.62395	4.56363	7.28658
7999	0.349873	0.646074	1.06514	1.61131	2.67693	4.65355	7.42889
8999	0.35506	0.657042	1.08421	1.6436	2.7304	4.74668	7.57767
9999	0.360491	0.668468	1.10781	1.67506	2.7786	4.83524	7.72371

## Sheet: YH5%
N	D60	D80	D100	D120	D140	D140
1	0.109024	0.261443	0.649781	1.00497	1	1.02449
9	0.213777	0.508664	0.915908	1.7038	5	2.24102
19	0.26347	0.632822	1.14772	2.1833	15	4.72734
39	0.308024	0.781488	1.47745	2.82588	25	6.334
79	0.360903	0.92912	1.8965	3.58443	35	7.52171
139	0.401262	1.06551	2.25965	4.25465	45	8.48897
239	0.438308	1.18839	2.605	4.8839	55	9.36958
359	0.476072	1.26555	2.84708	5.31411	63	10.0077
519	0.499954	1.33355	3.05749	5.69158
699	0.516093	1.3831	3.20624	5.96313
899	0.534467	1.41323	3.31873	6.16058
1099	0.538832	1.44494	3.40502	6.32619
1299	0.559526	1.47212	3.47066	6.45844
1499	0.560882	1.48985	3.52241	6.55915
1699	0.570896	1.50297	3.56513	6.64157
1899	0.584889	1.5159	3.60366	6.71832
2099	0.59154	1.52816	3.63971	6.79098
2499	0.593876	1.54564	3.69507	6.90445
2999	0.61524	1.57178	3.75758	7.04406
3499	0.614658	1.59348	3.8053	7.15816
3999	0.633536	1.61166	3.85369	7.26862
4499	0.644898	1.63245	3.89972	7.38012
4999	0.647992	1.64532	3.93936	7.4721
5499	0.656064	1.66452	3.98258	7.57842
5999	0.669475	1.68428	4.01925	7.67704
6999	0.680966	1.71143	4.09143	7.85609
7999	0.696941	1.74768	4.16275	8.04851
8999	0.719307	1.77772	4.23221	8.23085
9999	0.734085	1.80797	4.29875	8.41084
